# Supplementary material for: RNA Quality in Post-mortem Human Brain Tissue Is Affected by Alzheimer’s Disease
Source: Front Mol Neurosci. 2021 Dec 21;14:780352. doi: 10.3389/fnmol.2021.780352 (PMC8724529; doi:10.3389/fnmol.2021.780352)
Supplement: Supplementary file 2 [file Data_Sheet_1.xlsx]

## Sheet: Table 1 - Case information
Supplementary Table 1: Case information for brain tissue used in this study
Case	Disease	Age	Sex	Post-mortem delay	Cause of death	CB	HP	SN	CN	Braak Stage
H164-L	Control	73	M	13	Ischaemic heart disease
H177-L	Control	22	M	21	Asphyxia
H190-L	Control	72	F	19	Ruptured myocardial infarction
H194-L	Control	68	M	22.5	Coronary atherosclerosis
H202-L	Control	83	M	14	Ruptured abdominal aortic aneurysm
H230-L	Control	57	F	32	Carcinomatosis (renal)
H238-L	Control	63	F	16	Dissecting aortic aneurysm
H239-L	Control	64	M	15.5	Ischaemic Heart Disease
H243-L	Control	77	F	13	Ischaemic heart disease- coronary atherosclerosis
H244-L	Control	76	M	16	Ischaemic heart disease- coronary atherosclerosis
H245-L	Control	63	M	20	Asphyxia
H246-L	Control	89	M	17	Type II myocardial infaction
H249-L	Control	77	F	17	B cell lymphoma/ follicular lymphoma
H250-L	Control	93	F	19	Acute coronary syndrome; pneumonia
AV - CB		69.7857	8 M, 6 F	18.2143		n = 14	n = 12	n = 10	n = 12
SD - CB		17.1		4.9
AV - HP		68.9167		19.0833
SD - HP		18.4512		4.76175
AV - SN		68.2		19.2
SD - SN		19.781		5.27152
AV - CN		68.9167		17
SD - CN		16.8007		3.08221
AZ88-L	AD	83	M	21	Pneumonia					4
AZ98-L	AD	91	F	20.5	Alzheimer's dementia					6
AZ101-L	AD	75	M	12.5	Right lower lobe pneumonia					6
AZ111-L	AD	85	F	30	Advanced dementia					4
AZ113-L	AD	77	M	3.5	Alzheimer's dementia					6
AZ121-L	AD	94	F	11.5	Pneumonia, sepsis					4
AZ124-L	AD	74	M	23	Metastatic melignant melanoma					6
AZ127-L	AD	66	M	8	Bronchopneumonia					6
AZ129-L	AD	81	M	4.5	Dementia Alzheimers- cognitive loss/loss oral intake					5
AZ134-L	AD	69	F	22	Alzheimer's dementia					6
AV - CB		79.1111	6 M, 4 F	15.0556		n = 9	n = 10
SD - CB		9.50585		9.20748
AV - HP		79.5		15.65
SD - HP		9.04618		8.8821
PD5-L	PD	62	F	21	Pneumonia
PD18-L	PD	98	F	14	Bronchopneumonia
PD20-L	PD	73	M	14	Congestive heart failure
PD43-L	PD/CLBD	60	F	15.5	Bronchopneumonia & multisystem organ failure
PD52-L	PD/CLBD	84	M	5	Acute myocardial infarction
PD54-L	PD/CLBD	78	M	6	Aspiration pneumonia/ dysphagia
PD65-L	PD/CLBD	67	M	2.25	Advanced PD and LBD
PD66-L	PD/CLBD	73	M	17.5	Aspiration pneumonia
PD67-L	PD/CLBD	65	M	17	Bronchopneumonia
PD77-L	PD/LBD	76	F	6.5	Intra-abdominal high grade serous carcinoma
PD79-L	CLBD/PD	77	M	6.5	Severe LB dementia, cognitive loss, Loss oral intake
AV		73.9091	7 M, 4 F	11.3864		n = 11		n = 11
SD		10.8485		6.26834
HC114-L	HD-2	53	F	12	Pneumonia
HC148-L	HD-3	63	M	16	Pulmonary embolism
HC149-L	HD-2	54	M	6.5	Pneumonia
HC150-L	HD-2	64	F	21	Bronchopneumonia
HC155-L	HD-3	47	F	6	Respiratory arrest
HC161-L	HD-2	70	F	8	HD
HC162-L	HD-2	76	M	19.5	Uraemia, acute renal failure
HC166-L	HD-2	84	F	22.5	Pneumonia
HC171-L	HD-3	51	M	24	Choking on food [Coroner's case]
AV - CB		62.4444	5 M, 5 F	15.0556		n = 9			n = 9
SD - CB		11.7		6.8
AV - CN		62.4444		15.0556
SD - CN		12.441		7.12147

## Sheet: Table 2 - Primer details
Supplementary Table 2: Details for the primers used in this study
Accession Number	Gene		Sequence (5' - 3')	Amplicon length (bp)
NM_021009.7	UBC	Fw	ACTCTGCACTTGGTCCTGCG	104
		Rv	GGAATGCAACAACTTTATTGAAAGG
NM_000942.4	PPIB	Fw	GCGGCCGATGAGAAGAAGAA	63
		Rv	AATTCGTAGGTCAAAATACACCTTG
NM_000937.5	POLR2A	Fw	GGCTATAAGGTGGAACGGCA	73
		Rv	TTTTGTGCAGAGTTGGCTGC
NM_000937.5	POLR2A	Fw	ACCGACACTTGGCTCTCTTG	131
		Rv	CACGTCCACCGTTTCCTCAA
NM_001101.5	B-actin	Fw	TGGTGGGCATGGGTCAGAAGGA	94
		Rv	ATGCCGTGCTCGATGGGGTACT
NM_001131019.3	GFAP	Fw	TGACCGCTTTGCCAGCTACATCG	69
		Rv	TCAGCAGCCAGCGCCTTGTTT
NM_000989.3	RPL30	Fw	TACGTCCTGGGGTACAAGCA	86
		RV	AAAGCTGGGCAGTTGTTAGC
