# Supplementary material for: RNA Quality in Post-mortem Human Brain Tissue Is Affected by Alzheimer’s Disease
Source: Front Mol Neurosci. 2021 Dec 21;14:780352. doi: 10.3389/fnmol.2021.780352 (PMC8724529; doi:10.3389/fnmol.2021.780352)
Supplement: Supplementary file 3 [file Data_Sheet_2.xlsx]

## Sheet: Bioanal and Ndrop Results
Case	Region	Input weight (mg)	RNA conc (ng/uL)	Yield (ug)	Yield per input weight (ng/mg)	A260/280	RIN
HC114-L	CB	12	185.95	5.6	0.46	2.1	8.3
HC148-L	CB	9	71.13	2.1	0.24	2	7.4
HC149-L	CB	8	94.95	2.8	0.36	2	7.3
HC150-L	CB	9	68.64	2.1	0.23	2	7.3
HC155-L	CB	13	15.44	0.5	0.04	2	7.2
HC162-L	CB	11	157.97	4.7	0.43	2.1	7.2
HC166-L	CB	11	25.02	0.8	0.07	1.9	6.7
HC171-L	CB	13	234.75	7	0.54	2.1	8
PD5-L	CB	11	75	2.3	0.2	2.1	8
PD18-L	CB	10	72	2.2	0.22	2	5.4
PD20-L	CB	11	78	3.1	0.28	2.1	7.9
PD43-L	CB	13	153	4.6	0.35	2.1	6.3
PD52-L	CB	13	238.34	7.2	0.55	2.1	7
PD54-L	CB	14	158	4.7	0.34	2.1	7.1
PD65-L	CB	13	188	5.6	0.43	2.1	8
PD66-L	CB	17	131.92	4	0.23	2	6.2
PD67-L	CB	11	49	1.5	0.13	2	5.8
PD77-L	CB	17	149.73	4.5	0.26	2.1	7.9
PD79-L	CB	20	82.33	2.5	0.12	1.9	7.5
AZ96-L	CB	14	256.18	7.7	0.55	2.1	7.4
AZ98-L	CB	10	85.21	2.6	0.26	2	4.6
AZ101-L	CB	13	155.95	4.7	0.36	2	6.7
AZ111-L	CB	17	140.48	4.2	0.25	2.1	3.3
AZ113-L	CB	12	135.4	4.1	0.34	2.1	7.2
AZ121-L	CB	11	72.14	2.2	0.2	2	5.1
AZ124-L	CB	11	98.64	3	0.27	2.1	6.9
AZ127-L	CB	11	76.54	2.3	0.21	2.1	6.1
AZ129-L	CB	13	152.33	4.6	0.35	2	7.5
AZ134-L	CB	13	72.95	2.2	0.17	1.9	5.1
HC148-L	CN	9	44.88	1.3	0.15	2	6.1
HC149-L	CN	16	90.69	2.7	0.17	2.1	8.1
HC150-L	CN	9	41.18	1.2	0.14	1.9	7.6
HC161-L	CN	7	54.61	1.6	0.23	2	7.7
HC162-L	CN	6	29.36	0.9	0.15	2.1	5.7
HC166-L	CN	21	109.32	3.3	0.16	2	6.8
HC171-L	CN	19	123.29	3.7	0.19	2.1	6.6
PD5-L	SN	11	11	0.3	0.03	2	7.2
PD18-L	SN	16	16	0.5	0.03	2	5.9
PD20-L	SN	13	13	0.4	0.03	1.8	5.6
PD43-L	SN	18	18	0.5	0.03	1.9	6.5
PD52-L	SN	13	13	0.4	0.03	1.9	7.1
PD54-L	SN	16	16	0.5	0.03	2	6.5
PD65-L	SN	10	10	0.3	0.03	1.9	6.7
PD66-L	SN	14	64.8	1.9	0.14	1.9	6.3
PD67-L	SN	14	35.64	1.1	0.08	2	7.1
PD77-L	SN	16	33.76	1	0.06	2.1	7.7
PD79-L	SN	12	53.3	1.6	0.13	2	7.4
H164-L	CB	12	202.81	6.1	0.51	2.1	8.3
H177-L	CB	19	199.12	6	0.31	1.3	7.8
H190-L	CB	10	76.02	2.3	0.23	2	7.2
H194-L	CB	11	208.1	6.2	0.57	2.1	7.5
H202-L	CB	13	95.92	2.9	0.22	2	8
H230-L	CB	15	25.8	0.8	0.05	1.7	6.3
H238-L	CB	19	51.28	1.5	0.08	2.1	6.4
H239-L	CB	10	78.45	2.4	0.24	2	7.3
H243-L	CB	10	121.84	3.7	0.37	2	8
H244-L	CB	16	160.83	4.8	0.3	2.1	7.1
H245-L	CB	15	177.55	5.3	0.36	2	8.2
H246-L	CB	13	142.62	4.3	0.33	2	6.1
H249-L	CB	16	134.41	4	0.25	2	4.2
H250-L	CB	11	172.71	5.2	0.47	2.1	7.3
H164-L	CN	15	108.78	3.3	0.22	2.1	8.6
H177-L	CN	11	88.31	2.6	0.24	2	7
H190-L	CN	19	76.81	2.3	0.12	2	6
H194-L	CN	16	102.49	3.1	0.19	2	7.2
H202-L	CN	18	100.26	3	0.17	2.1	7.2
H238-L	CN	18	99.3	3	0.17	2.1	6.9
H239-L	CN	12	89.96	2.7	0.22	2.1	7.5
H243-L	CN	10	78.95	2.4	0.24	2	7.8
H244-L	CN	11	114.05	3.4	0.31	2.1	7.2
H245-L	CN	10	58.51	1.8	0.18	2.07	7.8
H246-L	CN	13	137.81	4.1	0.32	2.08	6.8
H249-L	CN	13	113.41	3.4	0.26	2	5.5
H177-L	SN	15	24.7	0.7	0.05	2.35	6.9
H190-L	SN	16	31	0.9	0.06	2.12	6.4
H194-L	SN	14	61.3	1.8	0.13	2.03	7.2
H230-L	SN	11	33.1	1	0.09	2.03	6.7
H238-L	SN	11	46.6	1.4	0.13	1.96	5.8
H239-L	SN	13	57.1	1.7	0.13	2.04	5.9
H243-L	SN	16	85.36	2.6	0.16	2	7
H246-L	SN	11	47.1	1.4	0.13	1.99	5.7
H249-L	SN	17	51.82	1.6	0.09	2	6.6
H250-L	SN	13	83.55	2.5	0.19	2	6.2
H177-L	HP	10	78.21	2.3	0.23	2	8.1
H190-L	HP	11	99	3	0.27	2	5
H194-L	HP	17	96.65	2.9	0.17	2	7.1
H202-L	HP	13	131.52	3.9	0.3	2	7
H230-L	HP	13	73.96	2.2	0.17	2	5.8
H238-L	HP	12	116.93	3.5	0.29	2	6.2
H239-L	HP	14	99.39	3	0.21	2	6.7
H244-L	HP	16	97.26	2.9	0.18	2	7.3
H245-L	HP	14	118.36	3.6	0.25	1.9	7.2
H246-L	HP	14	125.62	3.8	0.27	2	6.7
H249-L	HP	16	110.26	3.3	0.21	2	5.5
H250-L	HP	13	95.09	2.9	0.22	2	6.6
AZ88-L	HP-R	13	107.82	3.2	0.25	2.1	3.3
AZ98-L	HP-R	15	81.1	2.4	0.16	2	6
AZ101-L	HP-R	18	70.82	2.1	0.12	2	6.1
AZ111-L	HP-R	18	82.41	2.5	0.14	2.1	6.8
AZ113-L	HP-R	19	90.76	2.7	0.14	2	6.5
AZ121-L	HP-R	14	85.18	2.6	0.18	2	4.2
AZ124-L	HP-R	16	150.05	4.5	0.28	2.1	5.5
AZ127-L	HP-R	10	83.2	2.5	0.25	2.1	5.6
AZ129-L	HP-R	11	127.9	3.8	0.35	2.1	6.7
AZ134-L	HP-R	14	86.87	2.6	0.19	2.1	3.8

## Sheet: Gene expression results
Case info		Gene (raw CT value)
Case	Region	RPL30			B-actin			UBC			PPIB			POLR2A1			POLR2A2			GFAP
H177	HP	24.522	24.624	24.608	28.822	28.712	28.918	23.013	22.47	22.423	26.157	25.932	26.125	29.274	29.195	29.139	26.232	26.177	26.313	20.653	20.672	20.654
H190	HP	26.823	26.744	26.711	31.666	31.806	32.318	26.027	25.869	25.94	27.9	27.765	27.613	31.834	31.667	31.531	29.135	29.278	28.947	22.354	22.258	22.266
H194	HP	26.123	26.144	25.842	30.535	30.599	30.525	25.929	24.962	24.53	26.036	25.808	25.861	31.279	30.586	30.54	27.693	27.674	27.833	21.433	21.381	21.489
H202	HP	25.478	25.422	25.365	30.395		29.775	24.923	24.111	23.754	26.307	26.197	26.212	30.961	30.962	30.925	26.763	27.005	26.895	20.242	20.291	20.086
H230	HP	25.121	25.254	24.873	30.434	30.387	30.453	26.465	25.734	25.429	26.521	26.195	25.991	31.32	31.133	30.928	27.788	27.973	27.76	20.893	20.969	20.853
H238	HP	25.373	25.185	25.39	30.286	30.435	30.359	24.364	24.432	24.199	26.165	25.967	25.88	30.466	30.482	30.405	28.007	27.748	27.877	21.344	21.312	21.406
H239	HP	24.908	24.843	24.954	29.412	29.435	29.447	23.94	23.411	23.853	25.707	25.724	25.58	30.321	32.723	29.993	27.181	27.068	27.056	20.807	20.612	20.703
H244	HP	24.707	24.632	24.985	29.07	29.005	29.675	22.645	22.69	22.315	25.246	25.255	25.177	30.083	30.082	30.055	28.002	27.89	27.908	21.283	21.426	21.176
H245	HP	24.64	24.49	24.889	29.072	29.201	28.867	22.538	22.489	22.483	25.431	25.465	25.415	28.847	28.972	28.769	25.712	25.868	25.828	20.266	20.277	20.25
H246	HP	24.877	24.625	24.748	29.712	29.647	29.735	23.311	23.266	23.256	25.959	25.804	25.822	29.543	29.563	29.683	27.717	27.323	27.345	20.555	20.549	20.748
H249	HP	26.29	25.889	25.929	31.006	30.828	30.742	25.285	24.881		26.417	26.336	26.295	32.298	32.04	31.971	30.212	30.097	30.114	22.032	22.108	22.549
H250	HP	25.323	25.054	25.339	29.528	29.575	29.439	23.421	23.213	23.071	25.075	24.547	24.441	30.115	30.219	30.168	27.674	27.596	27.702	21.406	21.419	21.367
AZ88	HP	26.699	26.516	27.364	31.401	31.16	31.22	26.318	26.007	26.001	28.45	28.2	28.242	32.41	32.306	32.517	29.767	29.663	29.723	23.198	23.053	23.079
AZ98	HP	25.618	25.599	25.429	30.441	30.355	30.783	24.724	24.678	24.594	27.004	26.959	27.143	31.646	31.928	31.798	28.704	29.023	28.822	21.37	21.386	21.3
AZ101	HP	25.706	25.377	25.568	30.145	30.264	30.196	24.714	24.699	24.599	27.188	27.094	27.122	31.757	31.679	31.502	28.715	28.743	28.87	21.228	21.25	21.309
AZ111	HP	24.614	24.53	24.323	29.239	29.397	29.366	23.323	23.317	23.321	25.936	25.925	25.92	30.568	30.464	30.563	27.544	27.67	27.648	19.272	19.293	19.303
AZ113	HP	24.986	24.736	24.915	29.429	29.585	29.5	24.062	23.927	24.293	26.376	26.47	26.401	31.687	30.868	31.167	28.113	28.14	28.205	20.787	20.684	20.493
AZ121	HP	25.96	25.971	25.969	32.095	31.865	31.812	24.226	23.993	23.962	27.732	27.558	27.64	32.549	32.446	33.427	30.1	30.07	29.799	22.926	22.547	22.441
AZ124	HP	25.458	25.329	25.466	29.954	29.876	29.764	24.667	24.572	24.752	26.642	26.632	26.58		31.03	31.092	28.384	28.203	28.243	21.076	21.183	20.848
AZ127	HP	25.336	25.272	25.299	30.1	30.263	29.954	24.018	23.652	23.587	26.407	26.03	26.141	31.698	31.74	31.51	28.68	28.742	28.702	20.844	20.901	20.798
AZ129	HP	24.219	23.825	23.903	28.82	28.564	28.555	22.544	22.44	22.461	25.177	25.238	25.47	29.488	29.66	29.763	26.674	26.625	26.7	18.964	18.902	19.238
AZ134	HP	26.59	26.319	26.487	32.329	32.406	32.058	25.881	25.942	25.921	29.149			33.738	33.408	34.386	30.13	30.26	30.055	22.889	23.146	23.215
H164	CB	23.323	22.915	22.857	27.799	27.881	27.829	22.099	21.907	21.91	25.187	25.092	25.076	28.543	28.496	28.634	25.121	25.185	25.16	22.495	21.889	22
H177	CB	24.316	24.106	24.111	28.483	28.794	28.259	21.885	21.804	21.866	25.137	25.094	25.127	29.147	29.223	29.131	25.509	25.518	25.493	21.608	21.109	20.984
H190	CB	25.245	24.995	25.012	29.53	29.781	29.884	23.517	23.241	23.264	26.165	26.092	26.119	30.459	30.442	30.431	27.171	27.262	27.21	22.727	22.745	22.763
H194	CB	24.127	23.95	23.719	28.619	28.776	28.553	22.461	22.212	22.012	24.96	25.154	24.963	28.722	28.602	29.467	25.343	25.3	25.333	22.09	21.407	21.27
H202	CB	24.534	23.958	23.959	28.996	29.346	28.9	22.278	22.346	22.319	25.012	24.884	24.945	29.374	29.369	29.187	25.975	25.972	25.976	21.572	21.334	21.33
H230	CB	26.323	26.178	26.149	31.945	31.357	31.595	25.493	25.062	25.037	27.7	27.706	27.586	31.26	31.481	31.36	29.223	29.285	29.119	22.908	22.435	22.446
H238	CB	25.007	24.964	25.042	30.353	30.14	30.571	23.882	23.675	23.683	25.8	25.905	25.799	29.768	31.185	29.877	27.202	26.889	27.124	21.422	21.027	20.955
H239	CB	24.387	24.301	24.281	28.971	28.997	28.903	22.399	22.21	22.111	24.846	24.9	24.838	29.394	29.269	29.756	26.276	26.316	26.322	20.854	20.843	20.791
H243	CB	23.688	23.799	23.505	28.38	28.431	28.585	21.852	21.581	21.386	24.831	24.691	24.86	28.694	28.663	28.612	25.163	25.224	25.483	21.945	21.253	20.974
H244	CB	23.588	23.468	23.46	27.963	28.251	28.288	22.164	21.263	21.192	24.633	24.636	24.97	28.697	28.613	28.889	24.899	24.896	24.879	21.549	21.322	21.34
H245	CB	23.965	23.86	23.824	28.756	28.779	28.422	21.802	21.889	21.687	24.69	24.6		28.776	28.861	28.558	26.106	26.103	26.127	22.451	22.406	22.422
H246	CB	25.003	24.896	25.122	29.723	29.661	29.757	22.43	22.52		26.266	25.909	25.983	30.121	29.895	31.155	26.907	26.98	27.065	22.961	22.827	22.453
H249	CB	26.756	26.785	27.022	32.044	31.373	31.771	25.893	25.661		28.137	28.116	28.003	31.565	31.975	32.053	29.28	29.318	29.158	23.785	23.323	22.978
H250	CB	24.038	23.879	23.862	28.986	29.655		22.925	22.78	22.781	25.853	24.879	24.795	29.349	29.423	29.512	26.742	26.787	26.786	21.854	21.609	21.558
AZ96	CB	22.713	22.666	22.94	28.619	28.033	28.07	21.311	21.026	21.098	24.69	24.515	24.504	28.563	28.504	28.536	25.645	25.63	25.653	21.538	20.975	21.042
AZ98	CB	25.536	25.481	25.479	30.359	30.381	30.529	25.237	24.715	24.406	26.742	26.614	26.719	30.35	30.375	30.334	27.848	27.975	28.035	22.286	22.259	22.05
AZ101	CB	24.717	24.644	24.457	28.848	29.231	29.172	23.432	23.376	22.904	25.937	25.979	25.874	29.245	29.069	29.056	26.511	26.536	26.457	22.405	22.023	21.975
AZ111	CB	23.761	23.571	23.707	29.122	29.077	28.956	23.038	22.769	22.365	25.372	25.213	25.279	29.123	28.985	28.93	26.175	26.172	26.219	20.629	20.593	20.578
AZ113	CB	23.739	23.883	23.85	28.833	29.039	28.976	23.519	23.328	23.258	24.937	24.877	24.955	29.272	29.025	29.146	26.653	26.623	26.683	22.124	22.201	21.839
AZ121	CB	26.313	26.366	26.088	31.528	31.453	31.414	24.528	24.441	24.372	28.189	28.229	28.397	32.265	31.063	30.965	29.184	29.217	29.023	24.167	23.973	24.032
AZ124	CB	24.612	24.348	24.363	29.723	29.252	29.193	23.933	23.633	23.623	26.765	26.723	26.896	29.042	29.152	29.214	26.577	26.654	26.572	22.353	22.17	22.045
AZ127	CB	24.444	24.535	24.48	30.011	30.134	30.347	23.885	23.463	26.299	26.536	26.393	26.474	29.698	29.545	29.316	26.891	26.875	27.044	22.842	22.417	22.493
AZ129	CB	23.705	23.436	23.459	29.126	29.063	29.154	24.835	24.561		25.761	24.844	24.96	29.734	29.619	29.568	27.167	27.019	27.202	20.043	19.763	19.718
AZ134	CB	25.186	25.14	25.043	31.57	31.152	30.996	24.569	24.432	24.072	26.588	27.06	26.6	30.429	30.265	30.128	27.832	27.4	27.744	23.729	23.651	23.581
